# Supplementary material for: Development and characterization of a scalable calcium imaging assay using human iPSC-derived neurons
Source: Front Cell Neurosci. 2025 Dec 15;19:1701907. doi: 10.3389/fncel.2025.1701907 (PMC12745381; doi:10.3389/fncel.2025.1701907)
Supplement: Supplementary file 1 [file Table_1.XLSX]

## Sheet: Sheet1
Reagent or Resource	Source	Identifier
Antibodies
Anti-SOX9 1:500	Sigma-Aldrich	AB5535
Anti-Gaba 1:100	Sigma-Aldrich	A2052
Anti-Rabbit IgG (H+L), F(ab')2 Fragment (Alexa Fluor® 488 Conjugate)	Cell Signaling	4412
Goat anti-Rabbit IgG (H+L) Alexa Fluor™ 647	Invitrogen	A21244
DLX2 Recombinant Rabbit Monoclonal Antibody (1H13L11)	ThermoFisher	702009
Anti-GAD67 Antibody, CHEMICON®, mouse monoclonal, 1G10.2	Merck	MAB5406
Goat anti-Mouse IgG1 Cross-Adsorbed Secondary Antibody, Alexa Fluor™ 647	Invitrogen	A-21240
Chemicals and peptides
mTeSR Plus	STEMCELL	100–0276
Geltrex™ Reduced-Growth Factor Basement-Membrane Matrix, LDEV-free, stem-cell qualified	Gibco	A1413302
ReLeSR	STEMCELL	100-0484
Thiazovivin	Enzo	LKT-T3132
Alt-R™ S.p. HiFi Cas9 Nuclease V3	IDT	1081060
CloneR™2	STEMCELL	100-0691
Accutase® solution	Sigma-Aldrich	A6964
Alt-R™ HDR Enhancer V1	IDT	10181073
Blasticidin S HCl	Gibco	A1113903
Puromycin	InvivoGen	ant-pr-1
Matrigel hESC-qualified, LDEV-free	Corning	354277
DMEM/F12 (L Glutamine, HEPES, phenol red)	Gibco	11330032
MEM NEAA (100X)	Gibco	11140035
hBDNF	Preprotech	450-02
mouse Laminin	Gibco	23017-015
hNT-3	Preprotech	450-03
Doxycycline	Sigma	D9891
DAPT	Sigma	D5942
Neurobasal-A	Gibco	10888-022
B-27 supplement 50X	ThermoFisher	17504001
Bambanker	FujiWakoChemI GZ instruments AG	302-14681/CS-02-001
Neurobasal-A	Gibco	10888-022
Neurobasal-Plus	Gibco	A3582901
B27 supplement	Gibco	17504044
B27 Plus supplement	Gibco	A3582801
GlutaMAX	Gibco	35050-061
Astrocyte medium	ScienCell	1801
Ara-C	Sigma-Aldrich	C6645
FBS	ScienCell	10
Incucyte® Caspase-3/7 Dye	Sartorius	4440
Gelatin	Sigma-Aldrich	G7041
IGEPAL® CA-630	Sigma-Aldrich	I3021
KCl	Thermo Scientific Chemicals	424090010
MgCl2	Sigma-Aldrich	M8266
UltraPure™ 1 M Tris-HCl Buffer, pH 7.5	ThermoFisher	15567027
Tween® 20	Sigma-Aldrich	P9416
Proteinase K	Roth	7528.3
BSA Solution 10%	Sigma	A1595
Trizma Hydrochloride Solution	Sigma	T2194
Sodium Chloride Solution, 5M	Sigma	59222C
Magnesium Chloride Solution, 1M	Sigma	M1028
Nonidet P40 Substitute	Sigma	74385
RNase Inhibitor	ThermoFisher	AM2682
PBS	ThermoFisher	14190
HEPES	Sigma	H7523
Glucose	Sigma	G7528
DPBS (10X), calcium, magnesium	ThermoFisher	14080048
Goat Serum	ThermoFisher	16210064
Hoechst 33342	ThermoFisher	H3570
Triton X-100	Sigma-Aldrich	X100
BSA, heat shock fraction, fatty acid free, ≥98%	Sigma-Aldrich	A3803
PFA	Thermo Scientific	28908
Compounds
(-)-Bicuculline methiodide	Tocris	2503
4-Aminopyridine	Sigma-Aldrich	275875
GABA	Tocris	0344
Retigabine	Tocris	6233
Commercial assays & kits
Neon™ Transfection System 10 μL Kit	Invitrogen	MPK1096
Platinum™ Hot Start PCR Master Mix (2X)	Invitrogen	13001013
Calcium 6 Assay Kit	Molecular Devices	R8191
3' CellPlex Kit Set A	10x Genomics	1000269
GABA ELISA kit	ImmuSmol	BA-E-2500
Fragment Analyzer NGS High Sensitivity Kit	Agilent Technologies	DNF-474-0500
KAPA Library Quantification Kit	Roche Diagnostics	7960336001
P2 100-cycle kit	Illumina	20046811
CytoTox 96 non-radioactive assay	Promega	G1780
Incucyte® Caspase-3/7 Green Dye	Sartorius	4440
Chromium Next GEM Single Cell 3ʹ Reagent Kit v3.1	10x Genomics	PN-1000268
GABA ELISA kit	ImmusMol	BA-E-2500
Cell lines and primary cells
StemRNA™ Human iPSC 771-3G	Reprocell	RCRP005N
BIONi010-C-13	EBiSC	BIONi010-C-13
Human Astrocytes	ScienCell	1800 (lot 31978)
CRISPR oligonucleotides
crRNA AAVS1-1 protospacer	IDT	ACCCCACAGTGGGGCCACTA
crRNA AAVS1-2 protospacer	IDT	GTCACCAATCCTGTCCCTAG
crRNA Rosa26-L protospacer	IDT	GTCGAGTCGCTTCTCGATTA
crRNA Rosa26-R protospacer	IDT	GGCGATGACGAGATCACGCG
Alt-R™ CRISPR-Cas9 tracrRNA, ATTO™ 550	IDT	1072533
Genotyping primers
Rosa26_EG2-Fwd	IDT	GTGGGAAGTCGGGAACATAATG
Rosa26-EG7R	IDT	CTGGCAACTAGAAGGCACAG
pcDNA3.1BGH-rev	IDT	TAGAAGGCACAGTCGAGG
Puro F	IDT	GCAACCTCCCCTTCTACGAGC
Rosa26-7620R	IDT	ACAGTACAAGCCAGTAATGGAG
AAVS1-260F	IDT	TGAGTCCGGACCACTTTGAG
AAVS1-1304R	IDT	GTGGGCTTGTACTCGGTCAT
AAVS1-6158F	IDT	ACTGTCGGGCGTACACAAAT
AAVS1-7108R	IDT	GGC GGA GGA ATA TGT CCC AG
AAVS1-1985R	IDT	CTTCCCTGTCCTTGTCGACC
Spacer d(ATG)-1F	IDT	GCTGGATTGTAGCTGCTATTAG
BSD-4597R	IDT	GAGGGTGGATTCTTCTTGAG
CAGGS-5245F	IDT	TCCTACAGCTCCTGGGCAAC
Recombinant DNA
pUC_RMCE ROSA26-GCaMP6f-2A-RFP	Azenta
pUC-GW_ROSA26-rtTA	Azenta
pUC-GW_AAVS1-TetO	Azenta
vessel
PhenoPlate 384-well	Revvity	6057328
PhenoPlate 96-well	Revvity	6055302
