# Supplementary material for: Development and characterization of a scalable calcium imaging assay using human iPSC-derived neurons
Source: Front Cell Neurosci. 2025 Dec 15;19:1701907. doi: 10.3389/fncel.2025.1701907 (PMC12745381; doi:10.3389/fncel.2025.1701907)
Supplement: Supplementary file 2 [file Table_2.XLSX]

## Sheet: Sheet1
compared variables à			cell types			drug treatment
experiments â	plate format (wells)	coating	ratio GLUT iN/pA	GABA iN	iN/pA nuclei quantification	DAPT	4-AP	Retigabine	GABA	bicuculline	pixel-resolution analysis
1	96	+	+	-	-	-	+	-	-	-	-
2	96	+	+	-	+	-	+	-	-	-	-
2	384	+	+	-	+	-	+	-	-	-	-
3	384	-	+	+	+	+	-	-	+	-	-
4	384	-	-	+	+	+	+	+	+	-	-
5	384	-	-	-	+	+	+	+	-	-	-
6	384	-	-	-	-	+	+	+	+	-	-
9	96	-	-	+	+	+	-	-	+	-	+
10	96	-	-	+	+	-	-	-	-	+	+
11	96	-	-	-	+	-	+	+	+	-	-
12	96	-	+	+	+	-	-	-	-	+	+
13	96	-	+	+	+	-	+	-	-	+	+
Total N		3	6	6	10	5	8	4	5	3	4
